# Supplementary material for: NeuroExaminer: an all-glass microfluidic device for whole-brain in vivo imaging in zebrafish
Source: Commun Biol. 2020 Jun 16;3:311. doi: 10.1038/s42003-020-1029-7 (PMC7298014; doi:10.1038/s42003-020-1029-7)
Supplement: Supplementary file 2 — Supplementary Data 1 [file 42003_2020_1029_MOESM2_ESM.csv]

	Time	Telencephalon (z-plane = 8) dF/F0	Habenula (z-plane = 8) dF/F0	Optic Tectum (z-plane = 8) dF/F0	Cerebellum (z-plane = 8) dF/F0	Hindbrain (z-plane = 8) dF/F0
frame 26	0	-0,108680039	-0,100743305	0,01213084	-0,101843433	0,183527642
frame 27	3,482	-0,067282269	-0,034508121	-0,000455191	-0,194424906	-0,174501692
frame 28	6,964	-0,030735678	-0,066233575	-0,012772659	-0,219843353	-0,246709289
frame 29	10,446	-0,042648365	0,009130976	-0,02950548	-0,20123461	-0,249341858
frame 30	13,928	0,172609535	0,033115178	-0,053471287	-0,183988761	-0,124106807
frame 31	17,41	0,115466438	-0,084802119	-0,070873238	-0,053737093	-0,14328695
frame 32	20,892	0,055692994	0,039617186	-0,011566403	-0,093446863	-0,113576533
frame 33	24,374	-0,061627812	-0,04131994	-0,068465278	-0,158799052	-0,139150056
frame 34	27,856	-0,110496605	0,027546627	-0,050526201	-0,195559063	-0,2745393
frame 35	31,338	-0,085657944	0,177189378	-0,071947489	-0,203731661	-0,306506205
frame 36	34,82	-0,024676956	0,24884022	-0,074487455	-0,172413695	-0,244828883
frame 37	38,302	0,748114656	0,08836213	-0,087210043	-0,09957512	0,083113953
frame 38	41,784	0,486004036	0,545341448	-0,051327337	0,401922157	0,483264385
frame 39	45,266	0,138887547	0,602909971	-0,081183315	0,018200828	0,239187665
frame 40	48,748	0,156454692	0,465490672	-0,09041914	-0,179904845	0,013915006
frame 41	52,23	0,125562558	0,162644354	-0,04316121	-0,207586839	-0,156825874
frame 42	55,712	0,186743053	0,312439999	0,233167037	-0,213715096	-0,194057917
frame 43	59,194	0,078310824	0,209067726	0,036360657	-0,2205248	0,024821361
frame 44	62,676	0,100923404	0,530949317	-0,072480063	-0,194200934	0,673937571
frame 45	66,158	0,009654054	0,53791403	-0,090287134	-0,105698612	1,195562241
frame 46	69,64	0,311540134	0,331785083	-0,070741233	-0,16992141	0,673185408
frame 47	73,122	0,187352076	0,46487105	-0,106755945	-0,219614616	0,03347123
frame 48	76,604	0,027625464	0,440729931	-0,099122392	-0,186028337	-0,134637082
frame 49	80,086	-0,039414247	0,377283046	-0,105950257	-0,213715096	-0,038736367
frame 50	83,568	0,062759753	0,262765623	-0,115322639	-0,190569728	0,107559233
