# Supplementary material for: NeuroExaminer: an all-glass microfluidic device for whole-brain in vivo imaging in zebrafish
Source: Commun Biol. 2020 Jun 16;3:311. doi: 10.1038/s42003-020-1029-7 (PMC7298014; doi:10.1038/s42003-020-1029-7)
Supplement: Supplementary file 3 — Supplementary Data 2 [file 42003_2020_1029_MOESM3_ESM.csv]

	Time	Optic Tectum (z-plane = 2) dF/F0	Cerebellum (z-plane = 2) dF/F0	Hindbrain (z-plane = 2) dF/F0
frame 95	0	-0,00722094	-0,035495047	0,150616392
frame 96	0,89875	0,002042414	-0,017140939	0,079917743
frame 97	1,7975	0,031839844	-0,017543165	0,027760747
frame 98	2,69625	0,02078406	-0,011787985	0,071210303
frame 99	3,595	0,024782821	-0,029668715	0,002189862
frame 100	4,49375	0,028574087	-0,033125588	0,020391149
frame 101	5,3925	0,04794451	-0,04159439	0,043511164
frame 102	6,29125	0,042049153	-0,042273054	0,125823072
frame 103	7,19	0,061320095	-0,043353944	0,111972087
frame 104	8,08875	0,057950109	-0,023712463	0,112758423
frame 105	8,9875	0,061525665	-0,047484774	0,091088899
frame 106	9,88625	0,067319553	-0,020867188	0,071656273
frame 107	10,785	0,065423856	-0,044031451	0,080813621
frame 108	11,68375	0,076166182	0,003928569	0,109292258
frame 109	12,5825	0,109853524	0,013344708	0,137434328
frame 110	13,48125	0,235769868	0,056902747	0,172055989
frame 111	14,38	0,363477745	0,069432298	0,037704431
frame 112	15,27875	0,613212182	0,125320551	-0,00328431
frame 113	16,1775	0,808610895	0,21589598	0,015700481
frame 114	17,07625	0,879152562	0,233240435	0,06204888
frame 115	17,975	0,875890527	0,275307594	0,088074645
frame 116	18,87375	0,680801549	0,274357778	0,139889203
frame 117	19,7725	0,500870383	0,239198503	0,172057094
frame 118	20,67125	0,364950172	0,219214057	0,221307236
frame 119	21,57	0,322730556	0,270090547	0,237720703
frame 120	22,46875	0,248192054	0,250716543	0,180318495
frame 121	23,3675	0,19608217	0,204176786	0,211817465
frame 122	24,26625	0,180286405	0,18358008	0,146254349
frame 123	25,165	0,147436169	0,149575285	0,159885353
frame 124	26,06375	0,13690506	0,135147878	0,149270676
frame 125	26,9625	0,131859002	0,115027608	0,216728113
frame 126	27,86125	0,126279926	0,093148941	0,319477237
frame 127	28,76	0,09542769	0,081019798	0,40032995
frame 128	29,65875	0,09058348	0,060560775	0,44567583
frame 129	30,5575	0,06584244	0,046199814	0,482528518
frame 130	31,45625	0,0651095	0,010907647	0,479509221
frame 131	32,355	0,055003458	0,027978514	0,490791922
frame 132	33,25375	0,03878622	0,021203605	0,53077918
frame 133	34,1525	0,07457746	0,011854406	0,531107666
frame 134	35,05125	0,042366332	-0,001897847	0,556906544
frame 135	35,95	0,074897528	-0,034007802	0,510225584
frame 136	36,84875	0,039734935	-0,046335662	0,570758496
frame 137	37,7475	0,040369294	-0,034347794	0,588959851
frame 138	38,64625	0,062790597	-0,031771193	0,594323446
frame 139	39,545	0,049529445	-0,041730792	0,517149143
frame 140	40,44375	0,056368896	-0,039361333	0,455835697
frame 141	41,3425	0,078162322	-0,053785766	0,398881531
frame 142	42,24125	0,05310314	-0,048978049	0,361804925
frame 143	43,14	0,056685049	-0,044508465	0,342033798
frame 144	44,03875	0,051946865	-0,033060423	0,382802489
frame 145	44,9375	0,064476103	-0,013889349	0,401673802
frame 146	45,83625	0,054896405	0,030821435	0,315793025
frame 147	46,735	0,069634733	0,00196307	0,310984874
frame 148	47,63375	0,073425999	-0,015106682	0,245539242
frame 149	48,5325	0,079953726	0,030143928	0,283291675
frame 150	49,43125	0,090164061	0,061848105	0,334663233
frame 151	50,33	0,066789358	0,100394381	0,339126046
frame 152	51,22875	0,073634329	0,165902281	0,324163001
frame 153	52,1275	0,100482155	0,318323453	0,263746399
frame 154	53,02625	0,11238249	0,416214938	0,276253602
frame 155	53,925	0,196501718	0,457739174	0,258602924
frame 156	54,82375	0,284201892	0,44026001	0,204999442
frame 157	55,7225	0,311577218	0,444933763	0,185012132
frame 158	56,62125	0,328309632	0,481245164	0,232700445
frame 159	57,52	0,358527444	0,516675632	0,22399107
frame 160	58,41875	0,329575591	0,451913502	0,14636983
frame 161	59,3175	0,282832667	0,478942109	0,05702275
frame 162	60,21625	0,191131036	0,401037549	0,035692626
frame 163	61,115	0,142173374	0,359852562	0,055797281
frame 164	62,01375	0,125853896	0,338173769	0,052671482
frame 165	62,9125	0,133435594	0,248277045	0,016036979
frame 166	63,81125	0,09964229	0,187579836	0,01581396
frame 167	64,71	0,103956306	0,196995397	0,020168198
frame 168	65,60875	0,075321568	0,140903636	0,09075544
frame 169	66,5075	0,08132385	0,120309903	0,077905869
frame 170	67,40625	0,088478555	0,12044581	0,067967986
frame 171	68,305	0,062582267	0,063269524	0,049432204
frame 172	69,20375	0,129752215	0,055009063	0,051887079
frame 173	70,1025	0,075529898	0,092671969	0,103702674
frame 174	71,00125	0,088904649	0,099105812	0,151287385
frame 175	71,9	0,083532041	0,071199657	0,235043914
frame 176	72,79875	0,078581741	0,045790485	0,17965061
frame 177	73,6975	0,061425158	0,01720802	0,150724068
frame 178	74,59625	0,077216302	0,027503937	0,154409178
frame 179	75,495	0,05626287	-0,001764336	0,138551291
frame 180	76,39375	0,071528377	0,004607232	0,137211308
frame 181	77,2925	0,090165922	-0,012667762	0,222532774
frame 182	78,19125	0,097219223	-0,01076937	0,436853945
frame 183	79,09	0,099008765	-0,01083817	0,551998797
frame 184	79,98875	0,092481039	-0,037124146	0,629053681
frame 185	80,8875	0,085845296	-0,04748721	0,664005901
frame 186	81,78625	0,091950844	-0,042068348	0,605156239
frame 187	82,685	0,111115696	-0,033939002	0,591974175
frame 188	83,58375	0,085951322	-0,027980975	0,572436911
frame 189	84,4825	0,126487421	-0,017817248	0,405357047
frame 190	85,38125	0,075107719	-0,013412335	0,319135766
frame 191	86,28	0,071950748	-0,009753729	0,303165368
frame 192	87,17875	0,115433434	0,01991677	0,273467271
frame 193	88,0775	0,114482794	0,044643108	0,201094144
frame 194	88,97625	0,132168737	0,058260115	0,161000314
frame 195	89,875	0,285778549	0,132099797	0,08037062
frame 196	90,77375	0,346633657	0,117940486	0,008998906
frame 197	91,6725	0,402429742	0,142800871	0,003197215
frame 198	92,57125	0,428015333	0,220028585	-0,012892601
frame 199	93,47	0,374638656	0,220028049	0,03424317
frame 200	94,36875	0,295042865	0,282418944	0,024971377
frame 201	95,2675	0,214712143	0,297595012	0,04250761
frame 202	96,16625	0,191234302	0,25775963	-0,009204383
frame 203	97,065	0,158283687	0,332817264	0,040826362
frame 204	97,96375	0,17744103	0,337900883	0,083381974
